# Supplementary material for: Heat Shock Transcription Factor 2 Promotes Mitophagy of Intestinal Epithelial Cells Through PARL/PINK1/Parkin Pathway in Ulcerative Colitis
Source: Front Pharmacol. 2022 Jul 4;13:893426. doi: 10.3389/fphar.2022.893426 (PMC9289131; doi:10.3389/fphar.2022.893426)
Supplement: Supplementary file 1 [file DataSheet1.ZIP]

Archive with 127 entries (87 files):
- Raw data of statistical analysis/
- Raw data of statistical analysis/Cells-HSF2-WB(Figure10-B)/
- Raw data of statistical analysis/Cells-HSF2-WB(Figure10-B)/Cells-HSF2-WB(Figure10-B).xlsx
- Raw data of statistical analysis/Cells-HSF2-WB(Figure10-B)/Cells-HSF2-WB-SPSS.spv
- Raw data of statistical analysis/Cells-HSF2-WB(Figure10-B)/Cells-HSF2-WB.sav
- Raw data of statistical analysis/Cells-IL1a┬ IL-18(Figure14)/
- Raw data of statistical analysis/Cells-IL1a┬ IL-18(Figure14)/Cells-IL1a┬ IL-18(Figure14).xlsx
- Raw data of statistical analysis/Cells-IL1a┬ IL-18(Figure14)/Cells-IL1a┬IL18-ELISA-SPSS.spv
- Raw data of statistical analysis/Cells-IL1a┬ IL-18(Figure14)/Cells-IL1a┬IL18-ELISA.sav
- Raw data of statistical analysis/Cells-PARL-PINK1-Parkin-PCR(Figure13-ABC)/
- Raw data of statistical analysis/Cells-PARL-PINK1-Parkin-PCR(Figure13-ABC)/Cells-PARL-PCR(Figure13-A)/
- Raw data of statistical analysis/Cells-PARL-PINK1-Parkin-PCR(Figure13-ABC)/Cells-PARL-PCR(Figure13-A)/Cells-PARL-PCR(Figure13-A).xlsx
- Raw data of statistical analysis/Cells-PARL-PINK1-Parkin-PCR(Figure13-ABC)/Cells-PARL-PCR(Figure13-A)/Cells-PARL-PCR-SPSS.spv
- Raw data of statistical analysis/Cells-PARL-PINK1-Parkin-PCR(Figure13-ABC)/Cells-PARL-PCR(Figure13-A)/Cells-PARL-PCR.sav
- Raw data of statistical analysis/Cells-PARL-PINK1-Parkin-PCR(Figure13-ABC)/Cells-PINK1-PCR(Figure13-B)/
- Raw data of statistical analysis/Cells-PARL-PINK1-Parkin-PCR(Figure13-ABC)/Cells-PINK1-PCR(Figure13-B)/Cells-PINK1-PCR(Figure13-B).xlsx
- Raw data of statistical analysis/Cells-PARL-PINK1-Parkin-PCR(Figure13-ABC)/Cells-PINK1-PCR(Figure13-B)/Cells-PINK1-PCR-SPSS.spv
- Raw data of statistical analysis/Cells-PARL-PINK1-Parkin-PCR(Figure13-ABC)/Cells-PINK1-PCR(Figure13-B)/Cells-PINK1-PCR.sav
- Raw data of statistical analysis/Cells-PARL-PINK1-Parkin-PCR(Figure13-ABC)/Cells-Parkin-PCR(Figure13-C)/
- Raw data of statistical analysis/Cells-PARL-PINK1-Parkin-PCR(Figure13-ABC)/Cells-Parkin-PCR(Figure13-C)/Cells-Parkin-PCR(Figure13-C).xlsx
- Raw data of statistical analysis/Cells-PARL-PINK1-Parkin-PCR(Figure13-ABC)/Cells-Parkin-PCR(Figure13-C)/Cells-Parkin-PCR-SPSS.spv
- Raw data of statistical analysis/Cells-PARL-PINK1-Parkin-PCR(Figure13-ABC)/Cells-Parkin-PCR(Figure13-C)/Cells-Parkin-PCR.sav
- Raw data of statistical analysis/Cells-ROS-Mean fluorescence intensity(Figure12B)/
- Raw data of statistical analysis/Cells-ROS-Mean fluorescence intensity(Figure12B)/Cells-ROS-Mean fluorescence intensity(Figure11B).xlsx
- Raw data of statistical analysis/Cells-ROS-Mean fluorescence intensity(Figure12B)/Cells-ROS-SPSS.spv
- Raw data of statistical analysis/Cells-ROS-Mean fluorescence intensity(Figure12B)/Cells-ROS.sav
- Raw data of statistical analysis/Cells-TEM-damaged mitochondria and mitophagy(Figure11)/
- Raw data of statistical analysis/Cells-TEM-damaged mitochondria and mitophagy(Figure11)/Cells-TEM-damaged mitochondria(Figure11-B)/
- Raw data of statistical analysis/Cells-TEM-damaged mitochondria and mitophagy(Figure11)/Cells-TEM-damaged mitochondria(Figure11-B)/Cells-TEM-damaged mitochondria(Figure11-B).xlsx
- Raw data of statistical analysis/Cells-TEM-damaged mitochondria and mitophagy(Figure11)/Cells-TEM-mitophagy(Figure11-C)/
- Raw data of statistical analysis/Cells-TEM-damaged mitochondria and mitophagy(Figure11)/Cells-TEM-mitophagy(Figure11-C)/Cells-TEM-mitophagy(Figure11-C).xlsx
- Raw data of statistical analysis/Cells-TEM-damaged mitochondria and mitophagy(Figure11)/Cells-mitophagy-SPSS.spv
- Raw data of statistical analysis/Cells-TEM-damaged mitochondria and mitophagy(Figure11)/Cells-mitophagy.sav
- Raw data of statistical analysis/Mice-Histology Score(Figure5-F)/
- Raw data of statistical analysis/Mice-Histology Score(Figure5-F)/Mice-Histology Score(Figure5-F).xlsx
- Raw data of statistical analysis/Mice-Histology Score(Figure5-F)/Mice-Histologyscore-SPSS.spv
- Raw data of statistical analysis/Mice-Histology Score(Figure5-F)/Mice-Histologyscore.sav
- Raw data of statistical analysis/Mice-PARL-PINK1-Parkin-IHC(Figure8-CDE)/
- Raw data of statistical analysis/Mice-PARL-PINK1-Parkin-IHC(Figure8-CDE)/Mice-PARL-IHC(Figure8-C)/
- Raw data of statistical analysis/Mice-PARL-PINK1-Parkin-IHC(Figure8-CDE)/Mice-PARL-IHC(Figure8-C)/Mice-PARL-IHC(Figure4-C).xlsx
- Raw data of statistical analysis/Mice-PARL-PINK1-Parkin-IHC(Figure8-CDE)/Mice-PARL-IHC(Figure8-C)/Mice-PARL-IHC-SPSS.spv
- Raw data of statistical analysis/Mice-PARL-PINK1-Parkin-IHC(Figure8-CDE)/Mice-PARL-IHC(Figure8-C)/Mice-PARL-IHC.sav
- Raw data of statistical analysis/Mice-PARL-PINK1-Parkin-IHC(Figure8-CDE)/Mice-PINK1-IHC(Figure8-D)/
- Raw data of statistical analysis/Mice-PARL-PINK1-Parkin-IHC(Figure8-CDE)/Mice-PINK1-IHC(Figure8-D)/Mice-PINK1-IHC(Figure4-D).xlsx
- Raw data of statistical analysis/Mice-PARL-PINK1-Parkin-IHC(Figure8-CDE)/Mice-PINK1-IHC(Figure8-D)/Mice-PINK1-IHC-SPSS.spv
- Raw data of statistical analysis/Mice-PARL-PINK1-Parkin-IHC(Figure8-CDE)/Mice-PINK1-IHC(Figure8-D)/Mice-PINK1-IHC.sav
- Raw data of statistical analysis/Mice-PARL-PINK1-Parkin-IHC(Figure8-CDE)/Mice-Parkin-IHC(Figure8-E)/
- Raw data of statistical analysis/Mice-PARL-PINK1-Parkin-IHC(Figure8-CDE)/Mice-Parkin-IHC(Figure8-E)/Mice-Parkin-IHC(Figure4-E).xlsx
- Raw data of statistical analysis/Mice-PARL-PINK1-Parkin-IHC(Figure8-CDE)/Mice-Parkin-IHC(Figure8-E)/Mice-Parkin-IHC-SPSS.spv
- Raw data of statistical analysis/Mice-PARL-PINK1-Parkin-IHC(Figure8-CDE)/Mice-Parkin-IHC(Figure8-E)/Mice-Parkin-IHC.sav
- Raw data of statistical analysis/Mice-PARL-PINK1-Parkin-PCR(Figure8-A)/
- Raw data of statistical analysis/Mice-PARL-PINK1-Parkin-PCR(Figure8-A)/Mice-PARL-PCR/
- Raw data of statistical analysis/Mice-PARL-PINK1-Parkin-PCR(Figure8-A)/Mice-PARL-PCR/Mice-PARL-PCR-SPSS.spv
- Raw data of statistical analysis/Mice-PARL-PINK1-Parkin-PCR(Figure8-A)/Mice-PARL-PCR/Mice-PARL-PCR.sav
- Raw data of statistical analysis/Mice-PARL-PINK1-Parkin-PCR(Figure8-A)/Mice-PARL-PCR/Mice-PARL-PCR.xlsx
- Raw data of statistical analysis/Mice-PARL-PINK1-Parkin-PCR(Figure8-A)/Mice-PINK1-PCR/
- Raw data of statistical analysis/Mice-PARL-PINK1-Parkin-PCR(Figure8-A)/Mice-PINK1-PCR/Mice-PINK1-PCR-SPSS.spv
- Raw data of statistical analysis/Mice-PARL-PINK1-Parkin-PCR(Figure8-A)/Mice-PINK1-PCR/Mice-PINK1-PCR.sav
- Raw data of statistical analysis/Mice-PARL-PINK1-Parkin-PCR(Figure8-A)/Mice-PINK1-PCR/Mice-PINK1-PCR.xlsx
- Raw data of statistical analysis/Mice-PARL-PINK1-Parkin-PCR(Figure8-A)/Mice-Parkin-PCR/
- Raw data of statistical analysis/Mice-PARL-PINK1-Parkin-PCR(Figure8-A)/Mice-Parkin-PCR/Mice-Parkin-PCR-SPSS.spv
- Raw data of statistical analysis/Mice-PARL-PINK1-Parkin-PCR(Figure8-A)/Mice-Parkin-PCR/Mice-Parkin-PCR.sav
- Raw data of statistical analysis/Mice-PARL-PINK1-Parkin-PCR(Figure8-A)/Mice-Parkin-PCR/Mice-Parkin-PCR.xlsx
- Raw data of statistical analysis/Mice-TEM-damaged mitochondria and mitophagy(Figure6)/
- Raw data of statistical analysis/Mice-TEM-damaged mitochondria and mitophagy(Figure6)/Mice-TEM-damaged mitochondria(Figure6-B)/
- Raw data of statistical analysis/Mice-TEM-damaged mitochondria and mitophagy(Figure6)/Mice-TEM-damaged mitochondria(Figure6-B)/Mice-TEM-damaged mitochondria(Figure6-B).xlsx
- Raw data of statistical analysis/Mice-TEM-damaged mitochondria and mitophagy(Figure6)/Mice-TEM-mitophagy(Figure6-C)/
- Raw data of statistical analysis/Mice-TEM-damaged mitochondria and mitophagy(Figure6)/Mice-TEM-mitophagy(Figure6-C)/Mice-TEM-mitophagy(Figure6-C).xlsx
- Raw data of statistical analysis/Mice-TEM-damaged mitochondria and mitophagy(Figure6)/Mice-TEM-mitophagy-SPSS.spv
- Raw data of statistical analysis/Mice-TEM-damaged mitochondria and mitophagy(Figure6)/Mice-TEM-mitophagy.sav
- Raw data of statistical analysis/Mice-hsf2-PCR(Figure5-A)/
- Raw data of statistical analysis/Mice-hsf2-PCR(Figure5-A)/Mice-hsf2-PCR-SPSS.spv
- Raw data of statistical analysis/Mice-hsf2-PCR(Figure5-A)/Mice-hsf2-PCR.sav
- Raw data of statistical analysis/Mice-hsf2-PCR(Figure5-A)/Mice-hsf2-PCR.xlsx
- Raw data of statistical analysis/Mice-immunofluorescence(Figure7-B)/
- Raw data of statistical analysis/Mice-immunofluorescence(Figure7-B)/Mice-ROS-SPSS.spv
- Raw data of statistical analysis/Mice-immunofluorescence(Figure7-B)/Mice-ROS.sav
- Raw data of statistical analysis/Mice-immunofluorescence(Figure7-B)/Mice-immunofluorescence(Figure7-B).xlsx
- Raw data of statistical analysis/UC-HSF2-IHC(Figure 1-D)/
- Raw data of statistical analysis/UC-HSF2-IHC(Figure 1-D)/UC-HSF2-IHC-SPSS.spv
- Raw data of statistical analysis/UC-HSF2-IHC(Figure 1-D)/UC-HSF2-IHC.sav
- Raw data of statistical analysis/UC-HSF2-IHC(Figure 1-D)/UC-HSF2-IHC.xlsx
- Raw data of statistical analysis/UC-HSF2-PCR(Figure1-B)/
- Raw data of statistical analysis/UC-HSF2-PCR(Figure1-B)/UC-HSF2-PCR.xlsx
- Raw data of statistical analysis/UC-HSF2-PCR(Figure1-B)/UC-HSF2-SPSS.spv
- Raw data of statistical analysis/UC-HSF2-PCR(Figure1-B)/UC-HSF2.sav
- Raw data of statistical analysis/UC-PARL-PINK1-Parkin-IHC(Figure4-EFG)/
- Raw data of statistical analysis/UC-PARL-PINK1-Parkin-IHC(Figure4-EFG)/UC-PARL-IHC(Figure4-E)/
- Raw data of statistical analysis/UC-PARL-PINK1-Parkin-IHC(Figure4-EFG)/UC-PARL-IHC(Figure4-E)/UC-PARL-IHC(Figure4-E).xlsx
- Raw data of statistical analysis/UC-PARL-PINK1-Parkin-IHC(Figure4-EFG)/UC-PARL-IHC(Figure4-E)/UC-PARL-IHC-SPSS.spv
- Raw data of statistical analysis/UC-PARL-PINK1-Parkin-IHC(Figure4-EFG)/UC-PARL-IHC(Figure4-E)/UC-PARL-IHC.sav
- Raw data of statistical analysis/UC-PARL-PINK1-Parkin-IHC(Figure4-EFG)/UC-PINK1-IHC(Figure4-F)/
- Raw data of statistical analysis/UC-PARL-PINK1-Parkin-IHC(Figure4-EFG)/UC-PINK1-IHC(Figure4-F)/UC-PINK1-IHC(Figure4-F).xlsx
- Raw data of statistical analysis/UC-PARL-PINK1-Parkin-IHC(Figure4-EFG)/UC-PINK1-IHC(Figure4-F)/UC-PINK1-IHC-SPSS.spv
- Raw data of statistical analysis/UC-PARL-PINK1-Parkin-IHC(Figure4-EFG)/UC-PINK1-IHC(Figure4-F)/UC-PINK1-IHC.sav
- Raw data of statistical analysis/UC-PARL-PINK1-Parkin-IHC(Figure4-EFG)/UC-Parkin-IHC(Figure4-G)/
- Raw data of statistical analysis/UC-PARL-PINK1-Parkin-IHC(Figure4-EFG)/UC-Parkin-IHC(Figure4-G)/UC-Parkin-IHC(Figure4-G).xlsx
- Raw data of statistical analysis/UC-PARL-PINK1-Parkin-IHC(Figure4-EFG)/UC-Parkin-IHC(Figure4-G)/UC-Parkin-IHC-SPSS.spv
- Raw data of statistical analysis/UC-PARL-PINK1-Parkin-IHC(Figure4-EFG)/UC-Parkin-IHC(Figure4-G)/UC-Parkin-IHC.sav
- Raw data of statistical analysis/UC-PARL-PINK1-Parkin-PCR(Figure4-ABC)/
- Raw data of statistical analysis/UC-PARL-PINK1-Parkin-PCR(Figure4-ABC)/UC-PARL-PCR(Figure4-A)/
- Raw data of statistical analysis/UC-PARL-PINK1-Parkin-PCR(Figure4-ABC)/UC-PARL-PCR(Figure4-A)/UC-PARL-PCR(Figure4-A).xlsx
- Raw data of statistical analysis/UC-PARL-PINK1-Parkin-PCR(Figure4-ABC)/UC-PARL-PCR(Figure4-A)/UC-PARL-PCR-SPSS.spv
- Raw data of statistical analysis/UC-PARL-PINK1-Parkin-PCR(Figure4-ABC)/UC-PARL-PCR(Figure4-A)/UC-PARL-PCR.sav
- Raw data of statistical analysis/UC-PARL-PINK1-Parkin-PCR(Figure4-ABC)/UC-PINK1-PCR(Figure4-B)/
- Raw data of statistical analysis/UC-PARL-PINK1-Parkin-PCR(Figure4-ABC)/UC-PINK1-PCR(Figure4-B)/UC-PINK1-PCR(Figure4-A).xlsx
- Raw data of statistical analysis/UC-PARL-PINK1-Parkin-PCR(Figure4-ABC)/UC-PINK1-PCR(Figure4-B)/UC-PINK1-PCR-SPSS.spv
- Raw data of statistical analysis/UC-PARL-PINK1-Parkin-PCR(Figure4-ABC)/UC-PINK1-PCR(Figure4-B)/UC-PINK1-PCR.sav
- Raw data of statistical analysis/UC-PARL-PINK1-Parkin-PCR(Figure4-ABC)/UC-Parkin-PCR(Figure4-C)/
- Raw data of statistical analysis/UC-PARL-PINK1-Parkin-PCR(Figure4-ABC)/UC-Parkin-PCR(Figure4-C)/UC-Parkin-PCR(Figure4-C).xlsx
- Raw data of statistical analysis/UC-PARL-PINK1-Parkin-PCR(Figure4-ABC)/UC-Parkin-PCR(Figure4-C)/UC-Parkin-PCR-SPSS.spv
- Raw data of statistical analysis/UC-PARL-PINK1-Parkin-PCR(Figure4-ABC)/UC-Parkin-PCR(Figure4-C)/UC-Parkin-PCR.sav
- Raw data of statistical analysis/UC-Parameters related to disease activity (Table 2)/
- Raw data of statistical analysis/UC-Parameters related to disease activity (Table 2)/Parameters related to disease activity of UC(Table 2).xlsx
- Raw data of statistical analysis/UC-Parameters related to disease activity (Table 2)/UC-Parameters related to disease activity-SPSS.spv
- Raw data of statistical analysis/UC-Parameters related to disease activity (Table 2)/UC-Parameters related to disease activity.sav
- Raw data of statistical analysis/UC-TEM-damaged mitochondria and mitophagy(Figure2)/
- Raw data of statistical analysis/UC-TEM-damaged mitochondria and mitophagy(Figure2)/UC-TEM-damaged mitochondria(Figure2-B)/
- Raw data of statistical analysis/UC-TEM-damaged mitochondria and mitophagy(Figure2)/UC-TEM-damaged mitochondria(Figure2-B)/UC-TEM-damaged mitochondria(Figure2-B).xlsx
- Raw data of statistical analysis/UC-TEM-damaged mitochondria and mitophagy(Figure2)/UC-TEM-mitophagy(Figure2-C)/
- Raw data of statistical analysis/UC-TEM-damaged mitochondria and mitophagy(Figure2)/UC-TEM-mitophagy(Figure2-C)/UC-TEM-mitophagy(Figure2-C).xlsx
- Raw data of statistical analysis/UC-TEM-damaged mitochondria and mitophagy(Figure2)/UC-mitophagy-SPSS.spv
- Raw data of statistical analysis/UC-TEM-damaged mitochondria and mitophagy(Figure2)/UC-mitophagy.sav
- Raw data of statistical analysis/UC-immunofluorescence(Figure3-B)/
- Raw data of statistical analysis/UC-immunofluorescence(Figure3-B)/UC-immunofluorescence(Figure3-B).xlsx
- Raw data of statistical analysis/UC-immunofluorescence(Figure3-B)/UC-immunofluorescence-ROS-SPSS.spv
- Raw data of statistical analysis/UC-immunofluorescence(Figure3-B)/UC-immunofluorescence-ROS.sav
