# Supplementary material for: Heat Shock Transcription Factor 2 Promotes Mitophagy of Intestinal Epithelial Cells Through PARL/PINK1/Parkin Pathway in Ulcerative Colitis
Source: Front Pharmacol. 2022 Jul 4;13:893426. doi: 10.3389/fphar.2022.893426 (PMC9289131; doi:10.3389/fphar.2022.893426)
Supplement: Supplementary file 1 [file DataSheet1.ZIP › Raw data of statistical analysis/Cells-HSF2-WB(Figure10-B)/Cells-HSF2-WB(Figure10-B).xlsx]

## Sheet: Sheet1
	NC	OV-NC	OV-HSF2	shR-NC	shR-HSF2
HSF2	2806.04	2823.99	4796.11	2723.98	867.369
	2198.71	2696.84	4706.29	2480.16	513.958
	2432.66	3069.97	4800.11	3202.17	650.473
GAPDH	4704.65	4745.94	5027.65	4720.41	4121.58
	4695.65	4822.06	5011.65	4835.53	4137.28
	4653.94	4685.53	4924.23	4738.11	4094.58
HSF2/GAPDH	0.59644	0.595033	0.953948	0.577065	0.210446
	0.468244	0.559272	0.93907	0.512904	0.124226
	0.522709	0.655204	0.974794	0.675833	0.158862
