# Supplementary material for: Heat Shock Transcription Factor 2 Promotes Mitophagy of Intestinal Epithelial Cells Through PARL/PINK1/Parkin Pathway in Ulcerative Colitis
Source: Front Pharmacol. 2022 Jul 4;13:893426. doi: 10.3389/fphar.2022.893426 (PMC9289131; doi:10.3389/fphar.2022.893426)
Supplement: Supplementary file 1 [file DataSheet1.ZIP › Raw data of statistical analysis/Cells-IL1a┬ IL-18(Figure14)/Cells-IL1a┬ IL-18(Figure14).xlsx]

## Sheet: Sheet1
（ng/ml）	NC	NC+LPS+ATP	OV+LPS+ATP	OV-NC+LPS+ATP	shR+LPS+ATP	shR-NC+LPS+ATP
IL-1β	8.9	12.4	13	17.3	23	15
	7.1	14	9	14.2	26	12.8
	8	15.6	11	11.3	20	17.2
IL-18	8.4	14	11.4	13.4	17.1	8.1
	7	11.8	8.6	11	20.2	16.4
	5.6	16.2	10	15.8	14	12.5
