# Supplementary material for: Heat Shock Transcription Factor 2 Promotes Mitophagy of Intestinal Epithelial Cells Through PARL/PINK1/Parkin Pathway in Ulcerative Colitis
Source: Front Pharmacol. 2022 Jul 4;13:893426. doi: 10.3389/fphar.2022.893426 (PMC9289131; doi:10.3389/fphar.2022.893426)
Supplement: Supplementary file 1 [file DataSheet1.ZIP › Raw data of statistical analysis/Cells-PARL-PINK1-Parkin-PCR(Figure13-ABC)/Cells-PARL-PCR(Figure13-A)/Cells-PARL-PCR(Figure13-A).xlsx]

## Sheet: Sheet1
NC						NC+LPS+ATP						OV-HSF2+LPS+ATP						OV-NC+LPS+ATP						shR-HSF2+LPS+ATP						shR-NC+LPS+ATP
ct(PARL)	ct(GAPDH)	Δct	(-)ΔΔct	2-ΔΔct		ct(PARL)	ct(GAPDH)	Δct	(-)ΔΔct	2-ΔΔct		ct(PARL)	ct(GAPDH)	Δct	(-)ΔΔct	2-ΔΔct		ct(PARL)	ct(GAPDH)	Δct	(-)ΔΔct	2-ΔΔct		ct(PARL)	ct(GAPDH)	Δct	(-)ΔΔct	2-ΔΔct		ct(PARL)	ct(GAPDH)	Δct	(-)ΔΔct	2-ΔΔct
19.2309	14.2241	5.0068	0	1		19.8363	14.1557	5.68057	-0.673772	0.626866		20.836	14.2867	6.54933	-1.54253	0.343284		20.1196	14.3321	5.78749	-0.780687	0.58209		19.3437	14.0432	5.30046	-0.293664	0.815828		19.7794	14.0464	5.73304	-0.726239	0.604478
19.1325	14.1889	4.94361	0.0631938	1.04478		20.0438	14.1002	5.94361	-0.936806	0.522388		21.2674	14.282	6.98543	-1.97863	0.253731		20.277	14.3334	5.94361	-0.936806	0.522388		19.3781	14.0199	5.35818	-0.351379	0.783834		19.8948	13.9304	5.96436	-0.957565	0.514925
19.2599	14.187	5.07289	-0.0660892	0.955224		19.5664	14.1082	5.45818	-0.451379	0.731343		20.5207	14.3058	6.21491	-1.20811	0.432836		20.0146	14.368	5.64662	-0.639824	0.641791		19.3023	14.1573	5.14497	-0.138169	0.908672		19.485	13.9513	5.53373	-0.52693	0.69403
