# Supplementary material for: Heat Shock Transcription Factor 2 Promotes Mitophagy of Intestinal Epithelial Cells Through PARL/PINK1/Parkin Pathway in Ulcerative Colitis
Source: Front Pharmacol. 2022 Jul 4;13:893426. doi: 10.3389/fphar.2022.893426 (PMC9289131; doi:10.3389/fphar.2022.893426)
Supplement: Supplementary file 1 [file DataSheet1.ZIP › Raw data of statistical analysis/Cells-PARL-PINK1-Parkin-PCR(Figure13-ABC)/Cells-PINK1-PCR(Figure13-B)/Cells-PINK1-PCR(Figure13-B).xlsx]

## Sheet: Sheet1
NC						NC+LPS+ATP						OV-HSF2+LPS+ATP						OV-NC+LPS+ATP						shR-HSF2+LPS+ATP						shR-NC+LPS+ATP
ct(PINK1)	ct(GAPDH)	Δct	(-)ΔΔct	2-ΔΔct		ct(PINK1)	ct(GAPDH)	Δct	(-)ΔΔct	2-ΔΔct		ct(PINK1)	ct(GAPDH)	Δct	(-)ΔΔct	2-ΔΔct		ct(PINK1)	ct(GAPDH)	Δct	(-)ΔΔct	2-ΔΔct		ct(PINK1)	ct(GAPDH)	Δct	(-)ΔΔct	2-ΔΔct		ct(PINK1)	ct(GAPDH)	Δct	(-)ΔΔct	2-ΔΔct
19.386	14.4207	4.9653	0	1		18.2702	14.4304	3.83977	1.12553	2.18182		17.4809	14.1436	3.33727	1.62803	3.09091		18.0422	14.2899	3.75231	1.21299	2.31818		18.46	14.2832	4.1768	0.788496	1.72727		18.0717	14.2908	3.78088	1.18442	2.27273
19.1756	14.4513	4.72429	0.241008	1.18182		18.8708	14.768	4.1028	0.862496	1.81818		17.5274	14.125	3.40236	1.56294	2.95455		18.2113	14.3715	3.83977	1.12553	2.18182		18.4016	14.2988	4.1028	0.862496	1.81818		18.0925	14.2527	3.83977	1.12553	2.18182
19.6908	14.436	5.25481	-0.289507	0.818182		18.3641	14.7467	3.61738	1.34792	2.54545		17.3761	14.1011	3.27498	1.69032	3.22727		18.1884	14.5186	3.66984	1.29546	2.45455		18.5538	14.299	4.25481	0.710493	1.63636		17.9585	14.2342	3.72429	1.24101	2.36364
