# Supplementary material for: Heat Shock Transcription Factor 2 Promotes Mitophagy of Intestinal Epithelial Cells Through PARL/PINK1/Parkin Pathway in Ulcerative Colitis
Source: Front Pharmacol. 2022 Jul 4;13:893426. doi: 10.3389/fphar.2022.893426 (PMC9289131; doi:10.3389/fphar.2022.893426)
Supplement: Supplementary file 1 [file DataSheet1.ZIP › Raw data of statistical analysis/Cells-PARL-PINK1-Parkin-PCR(Figure13-ABC)/Cells-Parkin-PCR(Figure13-C)/Cells-Parkin-PCR(Figure13-C).xlsx]

## Sheet: Sheet1
NC						NC+LPS+ATP						OV-HSF2+LPS+ATP						OV-NC+LPS+ATP						shR-HSF2+LPS+ATP						shR-NC+LPS+ATP
ct(Parkin)	ct(GAPDH)	Δct	(-)ΔΔct	2-ΔΔct		ct(Parkin)	ct(GAPDH)	Δct	(-)ΔΔct	2-ΔΔct		ct(Parkin)	ct(GAPDH)	Δct	(-)ΔΔct	2-ΔΔct		ct(Parkin)	ct(GAPDH)	Δct	(-)ΔΔct	2-ΔΔct		ct(Parkin)	ct(GAPDH)	Δct	(-)ΔΔct	2-ΔΔct		ct(Parkin)	ct(GAPDH)	Δct	(-)ΔΔct	2-ΔΔct
18.7536	14.0154	4.7382	0	1		17.8243	14.2305	3.59381	1.14439	2.21053		17.5499	14.4218	3.12815	1.61005	3.05263		17.8087	14.1445	3.6642	1.074	2.10526		18.5849	14.5057	4.07924	0.658963	1.57895		17.6065	14.0127	3.59381	1.14439	2.21053
18.9553	14.0566	4.89866	-0.160465	0.894737		17.5491	14.2068	3.34227	1.39593	2.63158		17.2282	14.149	3.07924	1.65896	3.15789		17.6335	14.0736	3.55986	1.17834	2.26316		18.532	14.5459	3.98613	0.752072	1.68421		17.3388	13.9073	3.43154	1.30666	2.47368
18.6936	14.0998	4.59381	0.14439	1.10526		18.3972	14.4985	3.89866	0.839535	1.78947		17.3347	14.1559	3.17877	1.55943	2.94737		17.6326	13.8559	3.77667	0.961526	1.94737		18.5708	14.392	4.17877	0.559427	1.47368		17.6841	13.9074	3.77667	0.961526	1.94737
