# Supplementary material for: Heat Shock Transcription Factor 2 Promotes Mitophagy of Intestinal Epithelial Cells Through PARL/PINK1/Parkin Pathway in Ulcerative Colitis
Source: Front Pharmacol. 2022 Jul 4;13:893426. doi: 10.3389/fphar.2022.893426 (PMC9289131; doi:10.3389/fphar.2022.893426)
Supplement: Supplementary file 1 [file DataSheet1.ZIP › Raw data of statistical analysis/Cells-ROS-Mean fluorescence intensity(Figure12B)/Cells-ROS-Mean fluorescence intensity(Figure11B).xlsx]

## Sheet: Sheet1
NC	NC+LPS+ATP	OV+LPS+ATP	OV-NC+LPS+ATP	shR+LPS+ATP	shR-NC+LPS+ATP
7.43	8.02	7.37	7.88	8.49	7.59
7.22	8.21	7.16	7.69	8.29	7.78
7.64	7.83	7.58	8.08	8.09	7.98
