# Supplementary material for: Heat Shock Transcription Factor 2 Promotes Mitophagy of Intestinal Epithelial Cells Through PARL/PINK1/Parkin Pathway in Ulcerative Colitis
Source: Front Pharmacol. 2022 Jul 4;13:893426. doi: 10.3389/fphar.2022.893426 (PMC9289131; doi:10.3389/fphar.2022.893426)
Supplement: Supplementary file 1 [file DataSheet1.ZIP › Raw data of statistical analysis/Cells-TEM-damaged mitochondria and mitophagy(Figure11)/Cells-TEM-mitophagy(Figure11-C)/Cells-TEM-mitophagy(Figure11-C).xlsx]

## Sheet: Sheet1
NC	NC+LPS+ATP	OV-HSF2+LPS+ATP	shR-HSF2+LPS+ATP
0	2	3	1
0	2	4	2
0	3	3	1
