# Supplementary material for: Heat Shock Transcription Factor 2 Promotes Mitophagy of Intestinal Epithelial Cells Through PARL/PINK1/Parkin Pathway in Ulcerative Colitis
Source: Front Pharmacol. 2022 Jul 4;13:893426. doi: 10.3389/fphar.2022.893426 (PMC9289131; doi:10.3389/fphar.2022.893426)
Supplement: Supplementary file 1 [file DataSheet1.ZIP › Raw data of statistical analysis/Mice-PARL-PINK1-Parkin-IHC(Figure8-CDE)/Mice-PARL-IHC(Figure8-C)/Mice-PARL-IHC(Figure4-C).xlsx]

## Sheet: Sheet1
WT+H2O	KD+H2O	WT+DSS	KD+DSS
38	37	20	28
35	35	20	24
41	39	22	32
38	35	18	28
35	39	20	24
41	37	22	32
38	37	18	28
35	35	20	32
41	39	22	28
38	37	18	24
