# Supplementary material for: Heat Shock Transcription Factor 2 Promotes Mitophagy of Intestinal Epithelial Cells Through PARL/PINK1/Parkin Pathway in Ulcerative Colitis
Source: Front Pharmacol. 2022 Jul 4;13:893426. doi: 10.3389/fphar.2022.893426 (PMC9289131; doi:10.3389/fphar.2022.893426)
Supplement: Supplementary file 1 [file DataSheet1.ZIP › Raw data of statistical analysis/Mice-PARL-PINK1-Parkin-IHC(Figure8-CDE)/Mice-PINK1-IHC(Figure8-D)/Mice-PINK1-IHC(Figure4-D).xlsx]

## Sheet: Sheet1
WT+H2O	KD+H2O	WT+DSS	KD+DSS
18	18	36	27
16.5	21	37.5	28.5
19.5	15	34.5	28
18	18	35	25.5
17	15	37	26
19	18	35	29
18	21	37.5	25
16	15	36	27
20	18	38	26
18	21	33.5	28
