# Supplementary material for: Heat Shock Transcription Factor 2 Promotes Mitophagy of Intestinal Epithelial Cells Through PARL/PINK1/Parkin Pathway in Ulcerative Colitis
Source: Front Pharmacol. 2022 Jul 4;13:893426. doi: 10.3389/fphar.2022.893426 (PMC9289131; doi:10.3389/fphar.2022.893426)
Supplement: Supplementary file 1 [file DataSheet1.ZIP › Raw data of statistical analysis/Mice-PARL-PINK1-Parkin-IHC(Figure8-CDE)/Mice-Parkin-IHC(Figure8-E)/Mice-Parkin-IHC(Figure4-E).xlsx]

## Sheet: Sheet1
WT+H2O	KD+H2O	WT+DSS	KD+DSS
9.5	9	34	19.5
11	11.3	31	25.5
8	7.7	36	25
8.5	9.5	35	21.5
8	11	37	26.5
11	8.3	32	23
9	9.8	37	19.5
9.5	10	31	23.5
11	8.4	33	23
9.5	10	34	23
