# Supplementary material for: Heat Shock Transcription Factor 2 Promotes Mitophagy of Intestinal Epithelial Cells Through PARL/PINK1/Parkin Pathway in Ulcerative Colitis
Source: Front Pharmacol. 2022 Jul 4;13:893426. doi: 10.3389/fphar.2022.893426 (PMC9289131; doi:10.3389/fphar.2022.893426)
Supplement: Supplementary file 1 [file DataSheet1.ZIP › Raw data of statistical analysis/Mice-PARL-PINK1-Parkin-PCR(Figure8-A)/Mice-PARL-PCR/Mice-PARL-PCR.xlsx]

## Sheet: Sheet1
WT+H2O						KD+H2O						WT+DSS						KD+DSS
ct(PARL)	ct(GAPDH)	Δct	(-)ΔΔct	2-ΔΔct		ct(PARL)	ct(GAPDH)	Δct	(-)ΔΔct	2-ΔΔct		ct(PARL)	ct(GAPDH)	Δct	(-)ΔΔct	2-ΔΔct		ct(PARL)	ct(GAPDH)	Δct	(-)ΔΔct	2-ΔΔct
22.4994	16.2149	6.28446	0	1		22.7282	16.5624	6.16581	0.118644	1.08571		25.5347	18.2909	7.24381	-0.959358	0.514286		25.9671	19.1079	6.85915	-0.574694	0.671429
22.3844	16.1995	6.18492	0.0995357	1.07143		23.0186	16.6923	6.32628	-0.0418202	0.971429		25.2396	18.1834	7.05619	-0.771731	0.585714		25.933	19.134	6.79903	-0.514573	0.7
22.5136	16.2496	6.26399	0.0204641	1.01429		22.9552	16.7114	6.24381	0.040642	1.02857		25.6279	18.1684	7.45954	-1.17509	0.442857		26.0997	19.1122	6.98747	-0.703018	0.614286
23.3154	16.9677	6.34765	-0.0631938	0.957143		22.7579	16.684	6.07389	0.210567	1.15714		25.292	18.0877	7.20429	-0.91983	0.528571		26.2412	19.2026	7.0387	-0.754244	0.592857
22.3227	16.0988	6.22391	0.0605415	1.04286		23.1485	16.689	6.45954	-0.175087	0.885714		25.7801	18.1737	7.60638	-1.32193	0.4		26.055	19.256	6.79903	-0.514573	0.7
22.5219	16.0854	6.43646	-0.152003	0.9		22.658	16.6705	5.98747	0.296982	1.22857		25.665	18.1582	7.50685	-1.22239	0.428571		26.4856	19.4117	7.07389	-0.789433	0.578571
22.5526	16.1612	6.39137	-0.106915	0.928571		22.709	16.6703	6.0387	0.245756	1.18571		25.6297	18.1702	7.45954	-1.17509	0.442857		26.0985	19.0595	7.03905	-0.754591	0.592714
22.4712	16.1235	6.34765	-0.0631938	0.957143		22.9349	16.6709	6.26399	0.0204641	1.01429		25.591	18.3867	7.20429	-0.91983	0.528571		26.1769	19.1555	7.02142	-0.736966	0.6
22.2848	16.1528	6.13204	0.152415	1.11143		23.2636	16.8943	6.36935	-0.0848889	0.942857		25.5377	18.4094	7.12834	-0.843881	0.557143		25.9339	19.164	6.76988	-0.485427	0.714286
22.4219	16.1559	6.26603	0.0184307	1.01286		23.0845	16.8387	6.24582	0.0386368	1.02714		25.5662	18.3224	7.24381	-0.959358	0.514286		25.8842	19.025	6.85915	-0.574694	0.671429
