# Supplementary material for: Heat Shock Transcription Factor 2 Promotes Mitophagy of Intestinal Epithelial Cells Through PARL/PINK1/Parkin Pathway in Ulcerative Colitis
Source: Front Pharmacol. 2022 Jul 4;13:893426. doi: 10.3389/fphar.2022.893426 (PMC9289131; doi:10.3389/fphar.2022.893426)
Supplement: Supplementary file 1 [file DataSheet1.ZIP › Raw data of statistical analysis/Mice-PARL-PINK1-Parkin-PCR(Figure8-A)/Mice-PINK1-PCR/Mice-PINK1-PCR.xlsx]

## Sheet: Sheet1
WT+H2O						KD+H2O						WT+DSS						KD+DSS
ct(PINK1)	ct(GAPDH)	Δct	(-)ΔΔct	2-ΔΔct		ct(PINK1)	ct(GAPDH)	Δct	(-)ΔΔct	2-ΔΔct		ct(PINK1)	ct(GAPDH)	Δct	(-)ΔΔct	2-ΔΔct		ct(PINK1)	ct(GAPDH)	Δct	(-)ΔΔct	2-ΔΔct
21.3668	14.1818	7.18497	0	1		21.6436	14.3865	7.25712	-0.0721498	0.95122		25.2503	18.9746	6.27573	0.909235	1.87805		26.7244	20.0399	6.68454	0.500429	1.41463
21.4475	14.1529	7.29459	-0.109624	0.926829		21.908	14.5354	7.3726	-0.187627	0.878049		25.6163	19.0738	6.54252	0.642448	1.56098		26.7987	20.0375	6.76116	0.423808	1.34146
21.4311	14.2105	7.22059	-0.0356239	0.97561		21.3599	14.0653	7.29459	-0.109624	0.926829		25.474	19.0608	6.41324	0.771731	1.70732		26.7546	20.045	6.70963	0.475338	1.39024
21.9656	14.5105	7.45506	-0.270089	0.829268		21.8203	14.0851	7.73517	-0.550197	0.682927		25.6044	19.0392	6.56524	0.619728	1.53659		27.2729	20.0523	7.22059	-0.0356239	0.97561
21.9018	14.6447	7.25712	-0.0721498	0.95122		21.4327	14.0996	7.33307	-0.148099	0.902439		25.228	18.9709	6.25712	0.92785	1.90244		26.9089	20.0388	6.8701	0.314873	1.2439
21.9961	14.498	7.49813	-0.313158	0.804878		21.9044	14.1168	7.78763	-0.602665	0.658537		25.6432	19.0195	6.62366	0.561311	1.47561		27.2136	20.256	6.95756	0.22741	1.17073
21.3646	14.1075	7.25712	-0.0721498	0.95122		21.4006	14.106	7.29459	-0.109624	0.926829		25.4793	19.0029	6.47643	0.708537	1.63415		27.1213	20.4117	6.70963	0.475338	1.39024
21.6514	14.1533	7.49813	-0.313158	0.804878		21.8031	14.0679	7.73517	-0.550197	0.682927		25.5585	18.9585	6.60001	0.584963	1.5		27.2801	20.0595	7.22059	-0.0356239	0.97561
21.3175	14.1673	7.1502	0.0347654	1.02439		21.1949	14.0447	7.1502	0.0347654	1.02439		25.4246	19.052	6.3726	0.812373	1.7561		26.8056	20.1555	6.65013	0.534839	1.44878
21.9128	14.5797	7.33307	-0.148099	0.902439		21.4411	14.0685	7.3726	-0.187627	0.878049		25.5136	18.9934	6.52015	0.664816	1.58537		26.9252	20.164	6.76116	0.423808	1.34146
