# Supplementary material for: Heat Shock Transcription Factor 2 Promotes Mitophagy of Intestinal Epithelial Cells Through PARL/PINK1/Parkin Pathway in Ulcerative Colitis
Source: Front Pharmacol. 2022 Jul 4;13:893426. doi: 10.3389/fphar.2022.893426 (PMC9289131; doi:10.3389/fphar.2022.893426)
Supplement: Supplementary file 1 [file DataSheet1.ZIP › Raw data of statistical analysis/Mice-PARL-PINK1-Parkin-PCR(Figure8-A)/Mice-Parkin-PCR/Mice-Parkin-PCR.xlsx]

## Sheet: Sheet1
WT+H2O						KD+H2O						WT+DSS						KD+DSS
ct(Parkin)	ct(GAPDH)	Δct	(-)ΔΔct	2-ΔΔct		ct(Parkin)	ct(GAPDH)	Δct	(-)ΔΔct	2-ΔΔct		ct(Parkin)	ct(GAPDH)	Δct	(-)ΔΔct	2-ΔΔct		ct(Parkin)	ct(GAPDH)	Δct	(-)ΔΔct	2-ΔΔct
21.5211	14.1737	7.34737	0	1		21.342	14.2241	7.11789	0.229482	1.17241		24.1643	18.0464	6.11789	1.22948	2.34483		26.8137	20.1002	6.7135	0.633872	1.55172
21.9041	14.1582	7.74592	-0.398549	0.758621		21.5869	14.1889	7.39799	-0.0506261	0.965517		24.0914	17.9304	6.16096	1.18641	2.27586		26.6988	20.1082	6.59064	0.756729	1.68966
21.3755	14.1702	7.20535	0.142019	1.10345		21.3923	14.187	7.20535	0.142019	1.10345		24.2141	17.9513	6.26284	1.08453	2.12069		27.1112	20.3321	6.77908	0.568284	1.48276
21.8916	14.3867	7.50491	-0.157541	0.896552		21.6391	14.2867	7.35235	-0.00498341	0.996552		24.8284	18.4304	6.39799	0.949374	1.93103		26.7186	20.3334	6.38517	0.962198	1.94828
22.2224	14.4094	7.81303	-0.465664	0.724138		21.9024	14.282	7.62039	-0.273018	0.827586		24.9073	18.768	6.13926	1.20811	2.31034		26.9586	20.368	6.59064	0.756729	1.68966
22.1354	14.3224	7.81303	-0.465664	0.724138		21.8673	14.3058	7.56149	-0.214125	0.862069		25.0095	18.7467	6.26284	1.08453	2.12069		27.2643	20.4513	6.81303	0.534336	1.44828
21.184	14.1079	7.07607	0.271302	1.2069		21.2944	14.0432	7.25115	0.0962153	1.06897		24.5884	18.2899	6.29846	1.04891	2.06897		26.8212	20.436	6.38517	0.962198	1.94828
21.6955	14.134	7.56149	-0.214125	0.862069		21.3778	14.0199	7.35785	-0.0104851	0.992759		24.6227	18.3715	6.25115	1.09622	2.13793		26.9566	20.1436	6.81303	0.534336	1.44828
21.6171	14.1122	7.50491	-0.157541	0.896552		21.5553	14.1573	7.39799	-0.0506261	0.965517		24.6579	18.5186	6.13926	1.20811	2.31034		26.6438	20.125	6.51885	0.82852	1.77586
21.8229	14.2026	7.62039	-0.273018	0.827586		21.2736	14.1557	7.11789	0.229482	1.17241		24.5817	18.4207	6.16096	1.18641	2.27586		26.847	20.1011	6.74592	0.601451	1.51724
