# Supplementary material for: Heat Shock Transcription Factor 2 Promotes Mitophagy of Intestinal Epithelial Cells Through PARL/PINK1/Parkin Pathway in Ulcerative Colitis
Source: Front Pharmacol. 2022 Jul 4;13:893426. doi: 10.3389/fphar.2022.893426 (PMC9289131; doi:10.3389/fphar.2022.893426)
Supplement: Supplementary file 1 [file DataSheet1.ZIP › Raw data of statistical analysis/Mice-TEM-damaged mitochondria and mitophagy(Figure6)/Mice-TEM-damaged mitochondria(Figure6-B)/Mice-TEM-damaged mitochondria(Figure6-B).xlsx]

## Sheet: Sheet1
WT+H2O	WT+DSS	KD+H2O	KD+DSS
0	5	0	9
0	4	0	8
0	5	0	9
0	5	0	9
0	5	0	9
0	6	0	8
0	5	0	9
0	4	0	9
0	6	0	9
0	5	0	9
