# Supplementary material for: Heat Shock Transcription Factor 2 Promotes Mitophagy of Intestinal Epithelial Cells Through PARL/PINK1/Parkin Pathway in Ulcerative Colitis
Source: Front Pharmacol. 2022 Jul 4;13:893426. doi: 10.3389/fphar.2022.893426 (PMC9289131; doi:10.3389/fphar.2022.893426)
Supplement: Supplementary file 1 [file DataSheet1.ZIP › Raw data of statistical analysis/Mice-TEM-damaged mitochondria and mitophagy(Figure6)/Mice-TEM-mitophagy(Figure6-C)/Mice-TEM-mitophagy(Figure6-C).xlsx]

## Sheet: Sheet1
WT+H2O	WT+DSS	KD+H2O	KD+DSS
0	2	0	1
0	2	0	1
0	3	0	1
0	2	0	1
0	3	0	1
0	2	0	1
0	2	0	1
0	2	0	2
0	2	0	1
0	2	0	1
