# Supplementary material for: Heat Shock Transcription Factor 2 Promotes Mitophagy of Intestinal Epithelial Cells Through PARL/PINK1/Parkin Pathway in Ulcerative Colitis
Source: Front Pharmacol. 2022 Jul 4;13:893426. doi: 10.3389/fphar.2022.893426 (PMC9289131; doi:10.3389/fphar.2022.893426)
Supplement: Supplementary file 1 [file DataSheet1.ZIP › Raw data of statistical analysis/Mice-hsf2-PCR(Figure5-A)/Mice-hsf2-PCR.xlsx]

## Sheet: Sheet1
	HSF2	内参	△Ct	Standard	-△△ Ct	2^(-△△ Ct)
WT	30.111	20.6472	9.4638	9.45303	-0.0107667	0.992565
	30.1794	20.549	9.6304	9.45303	-0.177367	0.884316
	29.5803	20.3154	9.2649	9.45303	0.188133	1.13929
KD	26.8557	13.8485	13.0072	9.45303	-3.55414	0.0851329
	27.7429	13.9802	13.7627	9.45303	-4.30967	0.0504268
	28.506	14.0632	14.4428	9.45303	-4.98976	0.0314725
