# Supplementary material for: Heat Shock Transcription Factor 2 Promotes Mitophagy of Intestinal Epithelial Cells Through PARL/PINK1/Parkin Pathway in Ulcerative Colitis
Source: Front Pharmacol. 2022 Jul 4;13:893426. doi: 10.3389/fphar.2022.893426 (PMC9289131; doi:10.3389/fphar.2022.893426)
Supplement: Supplementary file 1 [file DataSheet1.ZIP › Raw data of statistical analysis/UC-HSF2-IHC(Figure 1-D)/UC-HSF2-IHC.xlsx]

## Sheet: Sheet1
Positive Cells of HSF2(%)
Healthy control	Mild UC	Moderate UC	Severe UC
11.773	18.9581	28.9467	27.6303
16.7533	18.3784	27.3976	29.0576
19.0218	24.305	24.1205	28.3155
14.515	18.8944	27.4371	35.0503
13.8194	16.448	25.8887	37.2058
16.1324	21.6569	27.5334	34.5566
17.9408	22.2453	25.0328	38.6923
17.0325	21.5237	30.8387	42.2551
13.9653	19.7637	24.7889	31.2066
19.0329	21.8069	27.3311	31.8547
