# Supplementary material for: Heat Shock Transcription Factor 2 Promotes Mitophagy of Intestinal Epithelial Cells Through PARL/PINK1/Parkin Pathway in Ulcerative Colitis
Source: Front Pharmacol. 2022 Jul 4;13:893426. doi: 10.3389/fphar.2022.893426 (PMC9289131; doi:10.3389/fphar.2022.893426)
Supplement: Supplementary file 1 [file DataSheet1.ZIP › Raw data of statistical analysis/UC-HSF2-PCR(Figure1-B)/UC-HSF2-PCR.xlsx]

## Sheet: Sheet1
Healthy control						Mild UC						Moderate UC						Severe UC
ct(HSF2)	ct(GAPDH)	Δct	(-)ΔΔct	2-ΔΔct		ct(HSF2)	ct(GAPDH)	Δct	(-)ΔΔct	2-ΔΔct		ct(HSF2)	ct(GAPDH)	Δct	(-)ΔΔct	2-ΔΔct		ct(HSF2)	ct(GAPDH)	Δct	(-)ΔΔct	2-ΔΔct
19.1839	14.0354	5.1485	0	1		17.9522	14.0354	3.9168	1.2317	2.34844		17.9524	14.6688	3.2836	1.8649	3.64243		17.0101	14.1691	2.84095	2.30755	4.9504
19.3235	14.2165	5.107	0.0414995	1.02918		18.3593	14.1562	4.2031	0.9454	1.92572		17.7157	14.1519	3.5638	1.5847	2.99945		17.199	14.2142	2.98482	2.16368	4.48057
19.1619	14.0517	5.1102	0.0382999	1.0269		18.0968	14.0607	4.0361	1.1124	2.16205		17.6569	14.2778	3.3791	1.7694	3.40912		17.2394	14.5741	2.66534	2.48316	5.59123
19.5408	14.4067	5.13414	0.0143553	1.01		18.2074	14.3508	3.85664	1.29186	2.44844		17.4375	14.2348	3.20273	1.94577	3.85243		17.1376	14.2372	2.90045	2.24805	4.7504
19.5533	14.4449	5.1084	0.0400971	1.02818		18.6589	14.4781	4.1808	0.967702	1.95572		18.0121	14.3436	3.66852	1.47998	2.78945		17.3925	14.4395	2.95297	2.19553	4.58057
19.1985	14.0869	5.11161	0.0368943	1.0259		18.5202	14.5198	4.00041	1.14809	2.2162		18.0837	14.6174	3.46632	1.68218	3.20912		16.8253	14.1228	2.70248	2.44602	5.44912
19.1349	14.2494	4.88547	0.263034	1.2		18.0294	14.1248	3.90457	1.24393	2.36844		17.3763	14.1509	3.22538	1.92312	3.79243		17.2604	14.13	3.13043	2.01807	4.0504
19.2429	14.1218	5.12109	0.0274131	1.01918		18.3536	14.2704	4.08322	1.06528	2.09257		18.0922	14.4493	3.64289	1.50561	2.83945		17.6491	14.5085	3.14057	2.00793	4.02206
19.3456	14.2494	5.09622	0.0522809	1.0369		18.2652	14.2358	4.02944	1.11906	2.17205		17.5411	14.2641	3.277	1.8715	3.65912		16.8893	14.1714	2.71789	2.43061	5.39123
19.6906	14.5663	5.12432	0.0241821	1.0169		18.4465	14.4144	4.0321	1.1164	2.16805		17.6368	14.2744	3.36236	1.78614	3.44891		17.4106	14.4292	2.98139	2.16711	4.49123
