# Supplementary material for: Heat Shock Transcription Factor 2 Promotes Mitophagy of Intestinal Epithelial Cells Through PARL/PINK1/Parkin Pathway in Ulcerative Colitis
Source: Front Pharmacol. 2022 Jul 4;13:893426. doi: 10.3389/fphar.2022.893426 (PMC9289131; doi:10.3389/fphar.2022.893426)
Supplement: Supplementary file 1 [file DataSheet1.ZIP › Raw data of statistical analysis/UC-PARL-PINK1-Parkin-IHC(Figure4-EFG)/UC-PARL-IHC(Figure4-E)/UC-PARL-IHC(Figure4-E).xlsx]

## Sheet: Sheet1
Healthy control	Mild UC	Moderate UC	Severe UC
66	54	45	25
62	51	46	28
70	58	47	24
65	53	43	25
61	50	43	28
71	59	47	22
66	54	45	24
61	50	42	28
72	57	47	21
66	54	45	25
