# Supplementary material for: Heat Shock Transcription Factor 2 Promotes Mitophagy of Intestinal Epithelial Cells Through PARL/PINK1/Parkin Pathway in Ulcerative Colitis
Source: Front Pharmacol. 2022 Jul 4;13:893426. doi: 10.3389/fphar.2022.893426 (PMC9289131; doi:10.3389/fphar.2022.893426)
Supplement: Supplementary file 1 [file DataSheet1.ZIP › Raw data of statistical analysis/UC-PARL-PINK1-Parkin-IHC(Figure4-EFG)/UC-PINK1-IHC(Figure4-F)/UC-PINK1-IHC(Figure4-F).xlsx]

## Sheet: Sheet1
Healthy control	Mild UC	Moderate UC	Severe UC
11	32	54	80
14	35	49	75
10	29	59	81
13	34	54	78
15	33	51	77
12	31	60	81
11	30	53	78
10	35	48	75
13	27	60	79
11	29	53	76
