# Supplementary material for: Heat Shock Transcription Factor 2 Promotes Mitophagy of Intestinal Epithelial Cells Through PARL/PINK1/Parkin Pathway in Ulcerative Colitis
Source: Front Pharmacol. 2022 Jul 4;13:893426. doi: 10.3389/fphar.2022.893426 (PMC9289131; doi:10.3389/fphar.2022.893426)
Supplement: Supplementary file 1 [file DataSheet1.ZIP › Raw data of statistical analysis/UC-PARL-PINK1-Parkin-IHC(Figure4-EFG)/UC-Parkin-IHC(Figure4-G)/UC-Parkin-IHC(Figure4-G).xlsx]

## Sheet: Sheet1
Healthy control	Mild UC	Moderate UC	Severe UC
12	32	54	78
15	29	60	73
9	34	62	81
12	30	55	79
15	35	48	76
9	29	46	81
12	34	51	80
15	35	49	75
9	29	60	81
12	33	54	76
