# Supplementary material for: Heat Shock Transcription Factor 2 Promotes Mitophagy of Intestinal Epithelial Cells Through PARL/PINK1/Parkin Pathway in Ulcerative Colitis
Source: Front Pharmacol. 2022 Jul 4;13:893426. doi: 10.3389/fphar.2022.893426 (PMC9289131; doi:10.3389/fphar.2022.893426)
Supplement: Supplementary file 1 [file DataSheet1.ZIP › Raw data of statistical analysis/UC-PARL-PINK1-Parkin-PCR(Figure4-ABC)/UC-PARL-PCR(Figure4-A)/UC-PARL-PCR(Figure4-A).xlsx]

## Sheet: Sheet1
Healthy control						Mild UC						Moderate UC						Severe UC
ct(PARL)	ct(GAPDH)	Δct	(-)ΔΔct	2-ΔΔct		ct(PARL)	ct(GAPDH)	Δct	(-)ΔΔct	2-ΔΔct		ct(PARL)	ct(GAPDH)	Δct	(-)ΔΔct	2-ΔΔct		ct(PARL)	ct(GAPDH)	Δct	(-)ΔΔct	2-ΔΔct
18.9545	14.2327	4.7218	0	1		19.3828	14.2304	5.15243	-0.430634	0.741935		19.6354	14.2448	5.39059	-0.668794	0.629032		20.4528	14.1691	6.28368	-1.56188	0.33871
19.6374	14.7163	4.92111	-0.199309	0.870968		19.383	14.4074	4.97556	-0.253757	0.83871		20.069	14.4805	5.58853	-0.866733	0.548387		20.3052	14.2142	6.09103	-1.36923	0.387097
19.263	14.7163	4.54671	0.175087	1.12903		20.1577	14.8036	5.35407	-0.632268	0.645161		19.479	14.2624	5.21656	-0.494765	0.709677		21.0802	14.5741	6.50607	-1.78427	0.290323
18.9284	14.2352	4.69323	0.0285692	1.02		19.236	14.3822	4.85378	-0.131976	0.912581		19.6313	14.4672	5.16409	-0.442286	0.735968		20.5037	14.2372	6.26647	-1.54467	0.342774
19.856	14.7482	5.10783	-0.38603	0.765232		19.4314	14.4193	5.01208	-0.290282	0.817742		20.1269	14.3848	5.74214	-1.02034	0.493		20.5014	14.4395	6.06189	-1.34009	0.394997
18.8107	14.2354	4.57528	0.146518	1.10689		19.1411	14.2771	4.86402	-0.142217	0.906126		19.4263	14.2132	5.21315	-0.49135	0.711359		20.5997	14.1228	6.47692	-1.75512	0.296248
19.1906	14.4528	4.73776	-0.0159576	0.989		19.8038	14.3527	5.45109	-0.729293	0.6032		20.1168	14.4997	5.6171	-0.895303	0.537634		20.3954	14.13	6.26536	-1.54356	0.343038
19.1872	14.4528	4.73439	-0.0125872	0.991313		19.1144	14.1754	4.93903	-0.217231	0.860215		19.8531	14.2612	5.59195	-0.870149	0.54709		20.9974	14.5085	6.48886	-1.76706	0.293806
18.8739	14.3431	4.53076	0.191044	1.14159		19.6786	14.3644	5.3142	-0.5924	0.663239		19.6024	14.5394	5.06296	-0.341158	0.789408		20.4214	14.1714	6.24996	-1.52816	0.346719
19.3553	14.4342	4.92111	-0.199309	0.870968		19.8251	14.3595	5.46561	-0.743807	0.597161		19.7622	14.3929	5.36927	-0.647468	0.6384		20.554	14.4292	6.12475	-1.40295	0.378155
