# Supplementary material for: Heat Shock Transcription Factor 2 Promotes Mitophagy of Intestinal Epithelial Cells Through PARL/PINK1/Parkin Pathway in Ulcerative Colitis
Source: Front Pharmacol. 2022 Jul 4;13:893426. doi: 10.3389/fphar.2022.893426 (PMC9289131; doi:10.3389/fphar.2022.893426)
Supplement: Supplementary file 1 [file DataSheet1.ZIP › Raw data of statistical analysis/UC-PARL-PINK1-Parkin-PCR(Figure4-ABC)/UC-PINK1-PCR(Figure4-B)/UC-PINK1-PCR(Figure4-A).xlsx]

## Sheet: Sheet1
Healthy control						Mild UC						Moderate UC						Severe UC
ct(PINK1)	ct(GAPDH)	Δct	(-)ΔΔct	2-ΔΔct		ct(PINK1)	ct(GAPDH)	Δct	(-)ΔΔct	2-ΔΔct		ct(PINK1)	ct(GAPDH)	Δct	(-)ΔΔct	2-ΔΔct		ct(PINK1)	ct(GAPDH)	Δct	(-)ΔΔct	2-ΔΔct
19.7931	14.0869	5.70621	0	1		19.1342	14.2165	4.91772	0.788496	1.72727		19.2226	14.4493	4.77333	0.932886	1.90909		18.512	14.2771	4.23491	1.47131	2.77273
19.5006	14.0354	5.46521	0.241008	1.18182		19.2344	14.1562	5.07818	0.628031	1.54545		19.1213	14.4144	4.70694	0.999278	1.999		18.6556	14.2448	4.41076	1.29546	2.45455
20.0311	14.0354	5.99572	-0.289507	0.818182		19.0931	14.2494	4.84372	0.862496	1.81818		19.2238	14.3436	4.88024	0.825971	1.77273		18.3375	14.2132	4.12432	1.5819	2.99364
19.7983	14.1218	5.67648	0.0297353	1.02082		19.3094	14.4067	4.90271	0.803506	1.74534		19.0592	14.2744	4.78482	0.92139	1.89394		18.5802	14.1754	4.40483	1.30138	2.46465
19.352	14.0517	5.30032	0.405892	1.32491		19.6268	14.3508	5.27599	0.430229	1.34745		18.9672	14.1248	4.84242	0.863797	1.81982		18.516	14.2624	4.25362	1.4526	2.737
20.1808	14.0607	6.1201	-0.413884	0.7506		19.3785	14.5198	4.85873	0.847487	1.79936		18.8919	14.1519	4.74004	0.966179	1.95366		18.2125	14.2612	3.95133	1.75489	3.375
20.1481	14.5663	5.58184	0.124377	1.09004		19.3887	14.6688	4.71992	0.986298	1.9811		18.9973	14.1509	4.84642	0.859792	1.81478		18.6114	14.3595	4.25188	1.45434	2.7403
19.9398	14.4449	5.49494	0.211273	1.15771		19.5431	14.6174	4.92565	0.780563	1.7178		18.837	14.2358	4.60123	1.10499	2.15097		18.7769	14.3848	4.39205	1.31416	2.48658
20.6387	14.4781	6.16061	-0.454391	0.729818		19.2666	14.2704	4.99625	0.709964	1.63576		19.1131	14.2348	4.87832	0.827897	1.7751		19.1082	14.3929	4.71527	0.990945	1.98749
20.0178	14.2494	5.76836	-0.0621434	0.95784		19.2211	14.2778	4.94325	0.762961	1.69697		19.0753	14.2641	4.81116	0.895059	1.85969		18.306	14.3527	3.95325	1.75296	3.3705
