# Supplementary material for: Heat Shock Transcription Factor 2 Promotes Mitophagy of Intestinal Epithelial Cells Through PARL/PINK1/Parkin Pathway in Ulcerative Colitis
Source: Front Pharmacol. 2022 Jul 4;13:893426. doi: 10.3389/fphar.2022.893426 (PMC9289131; doi:10.3389/fphar.2022.893426)
Supplement: Supplementary file 1 [file DataSheet1.ZIP › Raw data of statistical analysis/UC-PARL-PINK1-Parkin-PCR(Figure4-ABC)/UC-Parkin-PCR(Figure4-C)/UC-Parkin-PCR(Figure4-C).xlsx]

## Sheet: Sheet1
Healthy control						Mild UC						Moderate UC						Severe UC
ct(Parkin)	ct(GAPDH)	Δct	(-)ΔΔct	2-ΔΔct		ct(Parkin)	ct(GAPDH)	Δct	(-)ΔΔct	2-ΔΔct		ct(Parkin)	ct(GAPDH)	Δct	(-)ΔΔct	2-ΔΔct		ct(Parkin)	ct(GAPDH)	Δct	(-)ΔΔct	2-ΔΔct
19.8209	14.4805	5.3404	0	1		19.2086	14.3421	4.86647	0.473931	1.38889		18.4576	14.2327	4.22492	1.11548	2.16667		18.3782	14.4528	3.92536	1.41504	2.66667
20.2027	14.4997	5.70297	-0.36257	0.777778		19.0918	14.4395	4.65234	0.688056	1.61111		18.6583	14.2354	4.42286	0.917538	1.88889		18.3942	14.4074	3.98676	1.35364	2.55556
19.4153	14.3644	5.05089	0.289507	1.22222		19.5472	14.4292	5.11801	0.222392	1.16667		18.3145	14.2304	4.08406	1.25634	2.38889		18.0768	14.2352	3.84158	1.49882	2.82611
19.5207	14.4672	5.05352	0.286881	1.22		19.7101	14.4227	5.28742	0.0529805	1.03741		19.2448	14.7163	4.52854	0.81186	1.75547		18.3055	14.3431	3.96244	1.37796	2.59901
20.5293	14.5394	5.98985	-0.649451	0.637523		19.0152	14.2142	4.80097	0.539435	1.4534		18.4312	14.4528	3.97838	1.36202	2.57044		18.4631	14.3822	4.08093	1.25947	2.39407
19.2521	14.1691	5.08299	0.257413	1.19533		18.8271	14.13	4.69706	0.643343	1.56194		18.9955	14.8036	4.19186	1.14854	2.21689		17.8107	14.1445	3.66617	1.67423	3.1915
19.4311	14.1228	5.30831	0.0320936	1.02249		18.6109	14.1144	4.49649	0.843911	1.79491		18.8746	14.7482	4.12642	1.21398	2.31977		18.0003	14.0736	3.92667	1.41373	2.66426
19.6684	14.119	5.54936	-0.208963	0.865159		19.5111	14.2372	5.27386	0.066537	1.0472		18.9556	14.4342	4.52137	0.819032	1.76422		17.874	13.8559	4.01811	1.32229	2.50063
19.7786	14.5741	5.2045	0.1359	1.09878		19.2115	14.1714	5.04011	0.300292	1.23139		18.6643	14.4193	4.24498	1.09542	2.13675		18.1593	14.0127	4.14658	1.19382	2.28758
19.6815	14.5085	5.17304	0.167358	1.123		18.6232	14.1445	4.4787	0.861695	1.81717		18.7803	14.7163	4.064	1.2764	2.42233		17.6376	13.9073	3.73035	1.61005	3.05263
