# Supplementary material for: Heat Shock Transcription Factor 2 Promotes Mitophagy of Intestinal Epithelial Cells Through PARL/PINK1/Parkin Pathway in Ulcerative Colitis
Source: Front Pharmacol. 2022 Jul 4;13:893426. doi: 10.3389/fphar.2022.893426 (PMC9289131; doi:10.3389/fphar.2022.893426)
Supplement: Supplementary file 1 [file DataSheet1.ZIP › Raw data of statistical analysis/UC-Parameters related to disease activity (Table 2)/Parameters related to disease activity of UC(Table 2).xlsx]

## Sheet: Sheet1
Group	Gender	Age	CRP	ESR	CAI
Mild UC	Female	54	3.3	9	2
	Male	72	25.46	17	1
	Male	29	0.5	14	4
	Female	49	4.83	20	4
	Male	54	19.7	17	6
	Female	49	0.56	20	0
	Male	38	1.1	3	0
	Male	20	1.04	4	1
	Male	46	0.81	6	0
	Male	34	4.39	19	4
	Female	31	15.9	23	3
	Male	34	1.3	23	1
	Male	54	3.3	9	4
	Female	62	0.5	16	3
	Male	52	3.18	13	2
	Female	60	1.1	18	1
	Male	52	1.58	5	4
	Male	67	0.8	37	2
	Male	32	0.5	2	2
	Female	62	1.01	18	2
Moderate UC	Male	50	1.52	8	6
	Male	31	17.98	17	5
	Male	35	6.09	13	4
	Female	64	26.69	10	9
	Male	71	17.88	28	11
	Male	36	2.35	6	4
	Female	19	0.45	14	3
	Male	41	21.06	12	7
	Female	62	3.34	13	5
	Male	35	3.3	8	3
	Female	40	3.6	31	3
	Male	54	1.69	7	3
	Female	61	3.3	38	6
	Male	44	4.66	30	2
	Female	34	2.87	36	3
	Male	64	7.29	29	7
	Male	57	1.64	20	2
	Male	34	4.39	19	3
	Male	51	14.36	12	3
Severe UC	Female	22	3	11	6
	Female	60	3.3	21	4
	Female	43	45.7	73	10
	Male	49	34.7	66	7
	Female	18	162.5	43	10
	Female	19	26.69	10	12
	Male	47	69	12	10
	Male	30	10.7	49	9
	Male	22	75	30	7
	Male	49	19.6	27	6
	Male	20	78.59	44	4
	Female	64	141.5	44	10
	Male	54	18.1	50	10
	Male	44	141	64	7
	Male	38	118.5	59	8
	Male	20	33.1	3	11
	Male	28	77.22	68	7
	Male	67	123	39	12
	Male	35	23.19	23	7
	Male	60	59.56	25	10
	Male	48	43.53	33	7
	Male	70	40.5	62	6
