# Supplementary material for: Heat Shock Transcription Factor 2 Promotes Mitophagy of Intestinal Epithelial Cells Through PARL/PINK1/Parkin Pathway in Ulcerative Colitis
Source: Front Pharmacol. 2022 Jul 4;13:893426. doi: 10.3389/fphar.2022.893426 (PMC9289131; doi:10.3389/fphar.2022.893426)
Supplement: Supplementary file 1 [file DataSheet1.ZIP › Raw data of statistical analysis/UC-TEM-damaged mitochondria and mitophagy(Figure2)/UC-TEM-mitophagy(Figure2-C)/UC-TEM-mitophagy(Figure2-C).xlsx]

## Sheet: Sheet1
Healthy control	Mild UC	Moderate UC	Severe UC
1	1	2	3
0	2	2	4
1	1	3	3
0	1	2	4
0	2	2	3
0	1	3	4
0	1	2	3
1	1	3	3
0	2	2	3
0	1	2	4
