# Supplementary material for: Heat Shock Transcription Factor 2 Promotes Mitophagy of Intestinal Epithelial Cells Through PARL/PINK1/Parkin Pathway in Ulcerative Colitis
Source: Front Pharmacol. 2022 Jul 4;13:893426. doi: 10.3389/fphar.2022.893426 (PMC9289131; doi:10.3389/fphar.2022.893426)
Supplement: Supplementary file 3 [file DataSheet2.ZIP]

Archive with 6 entries (5 files):
- Supplementary Figures/Supplementary Figure 1.tif
- Supplementary Figures/Supplementary Figure 2.tif
- Supplementary Figures/Supplementary Figure 3.tif
- Supplementary Figures/Supplementary Figure 4.tif
- Supplementary Figures/Supplementary Figures.docx
- Supplementary Figures/
